# Supplementary material for: The Application of High-Resolution Melting Analysis to trnL (UAA) Intron Allowed a Qualitative Identification of Apple Juice Adulterations
Source: Foods. 2023 Mar 28;12(7):1437. doi: 10.3390/foods12071437 (PMC10093500; doi:10.3390/foods12071437)
Supplement: Supplementary file 1 [file foods-12-01437-s001.zip]

Archive with 1 entries (1 files):
- foods-2252099-supplementary.pdf
